# Supplementary material for: Enter MnIV–NHC: A Dark Photooxidant with a Long-Lived Charge-Transfer Excited State
Source: J Am Chem Soc. 2024 Aug 6;146(35):24619–29. doi: 10.1021/jacs.4c08588 (PMC11378296; doi:10.1021/jacs.4c08588)
Supplement: Supplementary file 2 — ja4c08588_si_002.xyz [file ja4c08588_si_002.xyz]

91
[MnIVL2]2+_quartet Electronic Energy (Hartree): -2207.492173 
 Mn                 0.85763500    5.84478900    9.80776800
 N                  3.38798600    4.46547100   10.36868600
 N                  3.32773900    4.73182700    8.21324200
 N                 -0.58489700    3.57884400   11.44537100
 N                  1.50998400    3.86386300   11.95127600
 N                  2.64508000    6.04441700   12.19763600
 N                  1.71863700    7.99411700   11.93997200
 C                  4.11588500    2.43643700   12.95665600
 H                  3.31409900    1.81729200   12.57052200
 C                  4.08624500    3.82930300   12.76762300
 C                  0.53321300    4.26206000   11.10205200
 C                  1.83834100    6.76492000   11.38293400
 C                  4.51353300    4.07966000    8.50605600
 H                  5.21263100    3.79796900    7.73681300
 C                  2.64473400    4.96391500    9.35846400
 C                  6.28692100    3.92248200   13.83605500
 H                  7.14049400    4.51164200   14.15571100
 C                  5.21711100    4.54668500   13.19556800
 H                  5.29360900    5.61024500   12.99979400
 C                 -0.32192500    2.77485000   12.53941000
 H                 -1.07838400    2.14818800   12.98081800
 C                  5.18020500    1.80184300   13.59605000
 H                  5.16394300    0.72462100   13.72716300
 C                  1.00818700    9.15007800   11.39495500
 H                  0.46209200    8.85334400   10.50741800
 H                  0.31119000    9.53610900   12.13770000
 H                  1.72503300    9.92745800   11.13178300
 C                  0.98467200    2.96592200   12.86087200
 H                  1.56368700    2.54683000   13.66338100
 C                  4.54818700    3.91553300    9.85459200
 H                  5.29380100    3.45935200   10.48097800
 C                  2.98936400    6.81242500   13.29346600
 H                  3.58577300    6.43344000   14.10316100
 C                  2.42420600    8.03743800   13.12868400
 H                  2.45907300    8.92391400   13.73930700
 C                  2.91819100    5.07100900    6.85142100
 H                  1.99106500    5.63114900    6.88047600
 H                  2.76988200    4.15991300    6.27300700
 H                  3.69009200    5.67561900    6.37731000
 C                 -1.89840900    3.64564000   10.80655700
 H                 -2.62407300    4.08208700   11.49234700
 H                 -1.83451200    4.25599800    9.91327400
 H                 -2.21661400    2.64050200   10.53328000
 C                  6.26659400    2.54597100   14.05177700
 H                  7.09626000    2.05641600   14.55117200
 B                  2.94366700    4.52463200   11.88560000
 N                 -1.67266800    7.22418900    9.24685000
 N                 -1.61242100    6.95784800   11.40229600
 N                  2.30024500    8.11065900    8.17013700
 N                  0.20534800    7.82572200    7.66424800
 N                 -0.92982200    5.64520700    7.41790500
 N                 -0.00347200    3.69546600    7.67559600
 C                 -2.40053800    9.25324400    6.65892000
 H                 -1.59873900    9.87236500    7.04506400
 C                 -2.37092400    7.86037300    6.84792400
 C                  1.18210800    7.42749500    8.51347100
 C                 -0.12311700    4.92467700    8.23261600
 C                 -2.79818800    7.61006400   11.10948300
 H                 -3.49726200    7.89180500   11.87873000
 C                 -0.92943800    6.72571100   10.25707100
 C                 -4.57161600    7.76726600    5.77951500
 H                 -5.42520700    7.17813100    5.45986100
 C                 -3.50181600    7.14302700    6.41998400
 H                 -3.57834200    6.07946800    6.61574800
 C                  2.03729200    8.91467600    7.07611200
 H                  2.79377300    9.54130800    6.63469700
 C                 -3.46484800    9.88787400    6.01954500
 H                 -3.44856300   10.96509800    5.88845200
 C                  0.70682000    2.53944700    8.22069800
 H                  1.25308700    2.83620700    9.10812100
 H                  1.40364500    2.15317100    7.47792100
 H                 -0.01014200    1.76224400    8.48407700
 C                  0.73068700    8.72365300    6.75465600
 H                  0.15168200    9.14277100    5.95215300
 C                 -2.83284200    7.77418200    9.76094600
 H                 -3.57843300    8.23040300    9.13456200
 C                 -1.27408500    4.87722100    6.32205200
 H                 -1.87044200    5.25623600    5.51233400
 C                 -0.70900300    3.65217700    6.48686100
 H                 -0.74390200    2.76569800    5.87624200
 C                 -1.20287900    6.61866900   12.76411900
 H                 -0.27568700    6.05864000   12.73507700
 H                 -1.05469000    7.52976800   13.34256000
 H                 -1.97472500    6.01396000   13.23819600
 C                  3.61378400    8.04374300    8.80888500
 H                  4.33933700    7.60706600    8.12312200
 H                  3.54983800    7.43353800    9.70226900
 H                  3.93216800    9.04887200    9.08198300
 C                 -4.55125700    9.14377900    5.56381300
 H                 -5.38091600    9.63336200    5.06443400
 B                 -1.22835900    7.16500400    7.72993500
91
[MnIIIL2]+_triplet Electronic Energy (Hartree): -2207.650314
 Mn                 0.85765500    5.84482000    9.80777300
 N                  3.40057900    4.44554900   10.37660100
 N                  3.34163100    4.70448400    8.22895800
 N                 -0.56984600    3.58580100   11.49638400
 N                  1.52573300    3.85860800   11.97342000
 N                  2.67103800    6.03570800   12.20683200
 N                  1.74006500    7.97727100   11.96792000
 C                  4.12890800    2.42815700   12.97342800
 H                  3.32023500    1.81233800   12.59569000
 C                  4.10224200    3.81964100   12.77425300
 C                  0.54721700    4.26483100   11.12248500
 C                  1.85583100    6.75237100   11.38934000
 C                  4.52845400    4.04789800    8.51812400
 H                  5.22746400    3.76090800    7.75002100
 C                  2.64431800    4.95103000    9.37046400
 C                  6.30740100    3.90879800   13.83932800
 H                  7.16368700    4.49694600   14.15489500
 C                  5.23712700    4.53287100   13.19837000
 H                  5.31268200    5.59629900   13.00013600
 C                 -0.30846100    2.79729700   12.60566600
 H                 -1.06560400    2.18316600   13.06435400
 C                  5.19264700    1.79166100   13.61304400
 H                  5.17225600    0.71492800   13.75067900
 C                  0.98846000    9.11282500   11.44658600
 H                  0.61711700    8.86578400   10.45826900
 H                  0.14631300    9.34197500   12.10097800
 H                  1.63968800    9.98485600   11.38097600
 C                  1.00107500    2.98384600   12.91037400
 H                  1.58383300    2.57483400   13.71609100
 C                  4.56129600    3.88772400    9.86577900
 H                  5.30663900    3.42893600   10.49136900
 C                  3.00336700    6.79091200   13.31932100
 H                  3.59922700    6.40656300   14.12758400
 C                  2.43512900    8.01412900   13.16639200
 H                  2.46474100    8.89507400   13.78602900
 C                  2.93595100    5.06020200    6.87512000
 H                  1.98166000    5.57234200    6.91524600
 H                  2.83706700    4.16177700    6.26464200
 H                  3.67900300    5.71728300    6.42178300
 C                 -1.87965400    3.65657300   10.85953400
 H                 -2.61074000    4.08657500   11.54545300
 H                 -1.80822300    4.27971600    9.97508000
 H                 -2.20285500    2.65570300   10.57165600
 C                  6.28413000    2.53313500   14.06167300
 H                  7.11358700    2.04296200   14.56136600
 B                  2.95468600    4.51859900   11.88654400
 N                 -1.68526200    7.24411200    9.23897000
 N                 -1.62629700    6.98515700   11.38661100
 N                  2.28517300    8.10380100    8.11912500
 N                  0.18957900    7.83103900    7.64212600
 N                 -0.95575900    5.65395600    7.40873200
 N                 -0.02481200    3.71238000    7.64762100
 C                 -2.41379500    9.26154200    6.64240100
 H                 -1.60526100    9.87741500    7.02035100
 C                 -2.38694200    7.87002500    6.84131900
 C                  1.16810000    7.42480000    8.49304700
 C                 -0.14055000    4.93728000    8.22620900
 C                 -2.81314800    7.64169700   11.09745600
 H                 -3.51216200    7.92866100   11.86556500
 C                 -0.92899500    6.73862000   10.24509600
 C                 -4.59196100    7.78073100    5.77596800
 H                 -5.44811800    7.19251100    5.46018600
 C                 -3.52166600    7.15670000    6.41693100
 H                 -3.59707300    6.09322100    6.61494600
 C                  2.02379400    8.89228300    7.00982600
 H                  2.78094600    9.50638400    6.55111400
 C                 -3.47755800    9.89799700    6.00278500
 H                 -3.45731800   10.97475800    5.86535700
 C                  0.72671500    2.57678100    8.16896900
 H                  1.09823800    2.82387800    9.15720400
 H                  1.56873400    2.34746000    7.51447100
 H                  0.07538600    1.70483900    8.23477100
 C                  0.71424800    8.70576000    6.70514100
 H                  0.13148900    9.11477200    5.89942400
 C                 -2.84599700    7.80189000    9.74980200
 H                 -3.59135500    8.26066800    9.12422100
 C                 -1.28810700    4.89876700    6.29623800
 H                 -1.88397400    5.28313100    5.48798800
 C                 -0.71987100    3.67554700    6.44914600
 H                 -0.74949700    2.79460800    5.82950100
 C                 -1.22058600    6.62945200   12.74044300
 H                 -0.26624100    6.11741400   12.70030900
 H                 -1.12179900    7.52787000   13.35094800
 H                 -1.96357000    5.97228100   13.19376000
 C                  3.59499100    8.03300300    8.75595300
 H                  4.32602700    7.60285400    8.07007500
 H                  3.52352900    7.40998000    9.64049000
 H                  3.91828000    9.03388400    9.04369200
 C                 -4.56887700    9.15643900    5.55389000
 H                 -5.39835100    9.64658000    5.05419300
 B                 -1.23938200    7.17106800    7.72902400
47
[ZnII(L)Cl]0_singlet Electronic Energy (Hartree): -1739.142915
 Zn                 5.03136800    3.95522300    6.85096500
 Cl                 6.33501100    2.05767900    6.70348800
 B                  3.10869200    6.35385100    7.20805600
 N                  4.13194800    6.53059700    6.00647800
 N                  5.72228900    6.13128600    4.58660000
 N                  2.29590600    5.00743500    6.98531500
 N                  1.99821700    2.86541700    6.83834100
 N                  3.92889500    6.07449800    8.54053300
 N                  5.20258600    4.96379100    9.89882300
 C                  5.07124100    5.61411500    5.64778800
 C                  4.21234800    7.62299200    5.14951000
 H                  3.56501400    8.47717300    5.23885300
 C                  5.20658600    7.37777000    4.25924900
 H                  5.58757700    7.96323200    3.43878500
 C                  2.93860600    3.82991100    6.75627100
 C                  0.95741500    4.75292600    7.25292200
 H                  0.25629800    5.52780300    7.50756100
 C                  0.76132400    3.41325100    7.14570700
 H                 -0.12691000    2.81313100    7.25612400
 C                  4.86474400    5.08845500    8.59836500
 C                  3.66193100    6.52553100    9.82634300
 H                  2.92180100    7.27658500   10.03828300
 C                  4.46930700    5.84465500   10.68026100
 H                  4.58715900    5.90651400   11.74961200
 C                  2.19764600    7.68356800    7.25754700
 C                  2.62589100    8.83836400    7.93506400
 H                  3.54703000    8.81682000    8.50746200
 C                  1.92071700   10.04000600    7.86872000
 H                  2.28299500   10.90851200    8.41026400
 C                  0.76150400   10.12921000    7.09979600
 H                  0.20812900   11.06137800    7.04602400
 C                  0.33401800    9.01240600    6.38372800
 H                 -0.55106900    9.07306300    5.75783400
 C                  1.04874700    7.81681400    6.45890100
 H                  0.71281000    6.98147500    5.85410200
 C                  6.18753500    4.01419600   10.40044600
 H                  5.74465300    3.38899800   11.17686100
 H                  6.50666100    3.38779100    9.56962000
 H                  7.05002300    4.54060400   10.81235600
 C                  2.26604000    1.44517100    6.65176600
 H                  1.75795400    1.07483900    5.75990500
 H                  3.34077500    1.31620800    6.53855000
 H                  1.92233000    0.88128600    7.52001500
 C                  6.81283600    5.46444400    3.88759100
 H                  7.72023600    6.06804400    3.93762600
 H                  6.98857500    4.50556300    4.37078000
 H                  6.54814400    5.30060300    2.84197400
47
[ZnII(L)Cl]1+_doublet Electronic Energy (Hartree): -1738.908393
 Zn                 5.03136800    3.95522300    6.85096500
 Cl                 6.33501100    2.05767900    6.70348800
 B                  3.10869200    6.35385100    7.20805600
 N                  4.13194800    6.53059700    6.00647800
 N                  5.72228900    6.13128600    4.58660000
 N                  2.29590600    5.00743500    6.98531500
 N                  1.99821700    2.86541700    6.83834100
 N                  3.92889500    6.07449800    8.54053300
 N                  5.20258600    4.96379100    9.89882300
 C                  5.07124100    5.61411500    5.64778800
 C                  4.21234800    7.62299200    5.14951000
 H                  3.56501400    8.47717300    5.23885300
 C                  5.20658600    7.37777000    4.25924900
 H                  5.58757700    7.96323200    3.43878500
 C                  2.93860600    3.82991100    6.75627100
 C                  0.95741500    4.75292600    7.25292200
 H                  0.25629800    5.52780300    7.50756100
 C                  0.76132400    3.41325100    7.14570700
 H                 -0.12691000    2.81313100    7.25612400
 C                  4.86474400    5.08845500    8.59836500
 C                  3.66193100    6.52553100    9.82634300
 H                  2.92180100    7.27658500   10.03828300
 C                  4.46930700    5.84465500   10.68026100
 H                  4.58715900    5.90651400   11.74961200
 C                  2.19764600    7.68356800    7.25754700
 C                  2.62589100    8.83836400    7.93506400
 H                  3.54703000    8.81682000    8.50746200
 C                  1.92071700   10.04000600    7.86872000
 H                  2.28299500   10.90851200    8.41026400
 C                  0.76150400   10.12921000    7.09979600
 H                  0.20812900   11.06137800    7.04602400
 C                  0.33401800    9.01240600    6.38372800
 H                 -0.55106900    9.07306300    5.75783400
 C                  1.04874700    7.81681400    6.45890100
 H                  0.71281000    6.98147500    5.85410200
 C                  6.18753500    4.01419600   10.40044600
 H                  5.74465300    3.38899800   11.17686100
 H                  6.50666100    3.38779100    9.56962000
 H                  7.05002300    4.54060400   10.81235600
 C                  2.26604000    1.44517100    6.65176600
 H                  1.75795400    1.07483900    5.75990500
 H                  3.34077500    1.31620800    6.53855000
 H                  1.92233000    0.88128600    7.52001500
 C                  6.81283600    5.46444400    3.88759100
 H                  7.72023600    6.06804400    3.93762600
 H                  6.98857500    4.50556300    4.37078000
 H                  6.54814400    5.30060300    2.84197400
107
[MnIV(dgpy)2]4+_quartet Electronic Energy (Hartree): -2351.616768
 Mn                 4.32567400    5.38437100    5.62829000
 N                  3.81595100    4.60749400    7.36616000
 N                  4.32395600    3.21350900    9.18782900
 N                  6.03501200    4.01047700    7.80390500
 N                  6.03948600    5.98347800    6.46004800
 N                  5.97032000    7.92786700    5.08563400
 N                  5.69717700    8.10004400    2.77201000
 N                  4.86826700    6.22059100    3.92153300
 N                  5.23050700    3.74275700    4.97708900
 N                  5.27780200    1.40024700    4.74417500
 N                  3.28148100    2.48307500    5.30289000
 N                  2.61999500    4.72479000    4.81392200
 N                  2.02925500    6.98513900    4.34140900
 N                  1.91325100    8.80012000    5.81093200
 N                  3.39804100    7.02266200    6.24291000
 C                  2.44179300    4.74774900    7.89567600
 H                  1.79282100    5.09900900    7.10340800
 H                  2.43620900    5.50943000    8.67992300
 C                  1.95629200    3.42196400    8.45443800
 H                  0.95447500    3.53549900    8.87110600
 H                  1.89445900    2.68215900    7.65972300
 C                  2.90836300    2.96984800    9.54309400
 H                  2.71664700    3.51007200   10.47368700
 H                  2.80198900    1.90346700    9.74966400
 C                  4.68264900    3.94469700    8.12798100
 C                  5.25720800    2.61221500   10.17103800
 H                  5.09012100    1.53296200   10.13305800
 H                  4.95457800    2.96067700   11.16034800
 C                  6.71509700    2.93021600    9.88583200
 H                  6.99508900    3.89858800   10.30517100
 H                  7.34919700    2.17231800   10.34718300
 C                  6.88572800    2.93962900    8.37706300
 H                  7.90950700    3.09059700    8.05034300
 H                  6.54884200    1.99456900    7.94567100
 C                  6.63210600    5.22494600    7.42475900
 C                  7.82885900    5.62875100    8.00784200
 H                  8.27607100    5.05491700    8.80372300
 C                  8.43244600    6.79726200    7.57460800
 H                  9.37006100    7.11648700    8.01224300
 C                  7.83756600    7.55723600    6.58204100
 H                  8.32189400    8.45011900    6.21918200
 C                  6.62582600    7.13878800    6.04368300
 C                  6.19185900    9.39419400    5.09441200
 H                  6.54382400    9.68687400    6.07859100
 H                  5.22044800    9.87135800    4.94596300
 C                  7.14095000    9.76245100    3.96967700
 H                  7.33584300   10.83552100    3.95901600
 H                  8.09751000    9.25167800    4.09720800
 C                  6.48095700    9.35348400    2.66371200
 H                  5.78325400   10.12410800    2.32565500
 H                  7.22202600    9.20586000    1.87707600
 C                  5.50113700    7.39160400    3.88890200
 C                  5.14608900    7.61167400    1.49238800
 H                  5.72072800    8.07532500    0.69344000
 H                  4.10880100    7.94315800    1.39320400
 C                  5.26116200    6.10070200    1.46138800
 H                  6.31429600    5.80974300    1.49327100
 H                  4.82912300    5.69972500    0.54333100
 C                  4.50461600    5.54630500    2.65358300
 H                  3.43466700    5.67681100    2.49187200
 H                  4.67652600    4.48028100    2.77211000
 C                  3.82074700    7.64171500    7.52046700
 H                  4.73941800    8.20104200    7.34099100
 H                  4.06661100    6.85227600    8.22266800
 C                  2.77222900    8.58296000    8.08051200
 H                  1.89012100    8.03338000    8.41842900
 H                  3.18660600    9.11555300    8.93772600
 C                  2.38302700    9.55766900    6.98823100
 H                  1.56511600   10.20245400    7.30409100
 H                  3.21788300   10.19970100    6.69451300
 C                  2.45987600    7.61657300    5.50960200
 C                  0.81237400    9.46346100    5.07268000
 H                  1.21779400   10.40780200    4.69960400
 H                  0.03257100    9.69914800    5.79787000
 C                  0.26296100    8.62605100    3.93102100
 H                 -0.21400200    9.27654800    3.19698700
 H                 -0.49136100    7.92576100    4.29514000
 C                  1.42864600    7.87394700    3.31728200
 H                  1.15873700    7.27628800    2.45198900
 H                  2.20724200    8.56929200    2.99695200
 C                  1.71942200    5.61698100    4.31355400
 C                  0.52164300    5.18423800    3.75481000
 H                 -0.20834000    5.89274900    3.39729100
 C                  0.25900300    3.82673500    3.68995600
 H                 -0.66486900    3.47414600    3.24866100
 C                  1.17827500    2.91974800    4.18771500
 H                  0.98885700    1.86169200    4.10124500
 C                  2.35654400    3.38931100    4.76058900
 C                  2.79826600    1.15870600    5.76615800
 H                  1.73748700    1.22696800    5.98338100
 H                  3.30690000    0.94242300    6.70757300
 C                  3.13531400    0.10862000    4.72542300
 H                  2.67425800    0.36168900    3.76859000
 H                  2.76415100   -0.87190100    5.02576200
 C                  4.64730000    0.06640800    4.60264000
 H                  5.08120700   -0.56424700    5.38294200
 H                  4.95423400   -0.33754500    3.63683100
 C                  4.63906700    2.55035600    4.99078900
 C                  6.73465500    1.40530200    4.50519700
 H                  6.97606700    0.49661600    3.95820700
 H                  7.26110400    1.36582100    5.46277500
 C                  7.08859500    2.64575500    3.71175500
 H                  8.16648200    2.70935200    3.55495800
 H                  6.60861700    2.60602300    2.73050800
 C                  6.63055200    3.85727300    4.50086800
 H                  6.71897400    4.76478800    3.91095000
 H                  7.27844900    3.98182800    5.36809600
59
[MnIV(terpy)2]4+_quartet Electronic Energy (Hartree): -1589.128583
 N                 -0.24425800    3.31408900   25.43142100
 N                 -1.67337900    7.00100100   25.35080200
 N                 -1.18870000    5.03347600   23.81778000
 N                 -0.67236400    5.31963800   27.63758800
 N                  0.94645600    5.90402700   25.77081100
 C                 -0.30417100    2.88191300   24.13466500
 C                  0.23857400    2.51266600   26.39271100
 H                  0.26557300    2.90262400   27.39899900
 C                 -0.85177700    3.87106400   23.20657400
 N                 -2.69791600    4.49415000   26.34904900
 C                  0.68599400    1.23088100   26.10358500
 H                  1.06797400    0.61356000   26.90532400
 C                 -1.72576100    6.09051400   23.15986200
 C                 -1.99822900    7.22594700   24.04069700
 C                 -1.05327200    3.73959500   21.83995600
 H                 -0.79003200    2.82561700   21.32661300
 C                 -1.85976600    7.96144600   26.26896900
 H                 -1.58671300    7.73649900   27.28923000
 C                 -1.68179700    4.91966400   28.45032400
 C                  0.50551500    5.80754300   28.09975400
 C                  0.12904900    1.61176900   23.79441500
 H                  0.07790200    1.27468300   22.76823500
 C                 -2.71777600    9.44285000   24.59468600
 H                 -3.12687100   10.39997100   24.29710500
 C                 -2.52323100    8.44329100   23.64211500
 H                 -2.77490200    8.61441800   22.60445700
 C                 -3.69045700    4.09539600   25.53973200
 H                 -3.51763800    4.15007000   24.47564300
 C                  1.43345900    6.15747900   27.02424200
 C                 -1.60591300    4.81251400   21.13996500
 H                 -1.77168500    4.72468600   20.07394200
 C                 -2.38240000    9.19939200   25.92085600
 H                 -2.51727800    9.94844900   26.68934700
 C                 -2.85062500    4.44721800   27.70804800
 C                  1.69473700    6.15561600   24.68631500
 H                  1.26363700    5.92967400   23.72240200
 C                 -4.02964600    3.98668600   28.26889500
 H                 -4.14562300    3.95152500   29.34332900
 C                 -4.89214700    3.62619800   26.05203600
 H                 -5.66956900    3.31302700   25.36847000
 C                 -1.94825500    5.99669400   21.79343500
 H                 -2.37871200    6.82272700   21.24518000
 C                  0.63012200    0.77591300   24.79182800
 H                  0.97239300   -0.21976900   24.53988400
 C                 -1.51687800    5.00004400   29.82567500
 H                 -2.30346800    4.68556100   30.49696400
 C                 -5.06290100    3.57043200   27.42988900
 H                 -5.98970300    3.20695000   27.85516600
 C                  0.70704000    5.90902000   29.46862500
 H                  1.63676700    6.29384500   29.86349200
 C                  3.47804000    6.95896000   26.06720400
 H                  4.46997100    7.37642700   26.18392400
 C                 -0.31403100    5.49881200   30.32644200
 H                 -0.17109700    5.56863800   31.39707800
 C                  2.70014900    6.69004100   27.19307700
 H                  3.07832900    6.89369200   28.18554800
 C                  2.97270600    6.68489400   24.80203200
 H                  3.54740000    6.87520200   23.90575200
 Mn                -0.91984800    5.17869900   25.72635700
